# Supplementary material for: Acceptability of HPV Vaccination for Daughters: A University Hospital-Wide Questionnaire Survey
Source: Vaccines (Basel). 2026 Feb 27;14(3):218. doi: 10.3390/vaccines14030218 (PMC13030174; doi:10.3390/vaccines14030218)
Supplement: Supplementary file 1 [file vaccines-14-00218-s001.zip]

Archive with 5 entries (4 files):
- vaccines-4116026-supplementary-2.27/
- vaccines-4116026-supplementary-2.27/Figure S1 (vaccines-4116026).pdf
- vaccines-4116026-supplementary-2.27/Table S1 (vaccines-4116026).pdf
- vaccines-4116026-supplementary-2.27/Table S2 (vaccines-4116026).pdf
- vaccines-4116026-supplementary-2.27/Table S3 (vaccines-4116026).pdf
